# Supplementary material for: Burden and frequency of viral testing of kidney and non-kidney transplant recipients
Source: Microbiol Spectr. 2024 May 6;12(6):e03575-23. doi: 10.1128/spectrum.03575-23 (PMC11237713; doi:10.1128/spectrum.03575-23)
Supplement: Supplemental tables — Tables S1 and S2. [file spectrum.03575-23-s0002.xlsx]

## Sheet: SupTab1
Table 1: Study population
ICD-10 codes	Organ(s)	# Patients	%
Z940	Kidney	137	0.440514
Z942	Lung	74	0.237942
Z944	Liver	46	0.14791
Z940,Z9483	Kidney, Pancreas	19	0.0610932
Z941	Heart	18	0.0578778
Z940,Z944	Kidney, Liver	13	0.0418006
Z940,Z942	Kidney, Lung	4	0.0128617

## Sheet: SupTab2
Supplementary Table 2: Average number of days between visits in KTR and Non-KTR
Kidney
Months Post 1st PTID Testing	#Patients	Pct0	Pct1	Pct2.5	Pct5	Pct10	Pct16	Pct25	Pct50	Pct75	Pct84	Pct90	Pct95	Pct97.5	Pct99	Pct100
1	170	1	1	1.375	3	4.5	5.016	6	7	8.45833	9.33333	10.5	11.825	13.8875	14	14.5
2_3	152	4.13333	5.29583	5.9775	6.47778	7	7.34	8	12.2	18.75	22.88	28.3	36.9	43	54.37	73
4_6	151	6.4	6.78333	7.57343	8.03788	8.55556	9.33333	11.0556	16	28.6667	38	45	55	71.875	109.5	144
7_12	156	7	7.47174	8.3125	9.46544	10.6471	12.45	14.1362	23.4583	36.8125	61.4	96.4167	138.875	221.125	256.05	312
12	159	7	7.72173	8.97321	12.3766	16.1267	21.0933	27.6875	41.4	80.0714	131.687	239.2	353.7	412.475	506.6	792
Non-Kidney
Months Post 1st PTID Testing	#Patients	Pct0	Pct1	Pct2.5	Pct5	Pct10	Pct16	Pct25	Pct50	Pct75	Pct84	Pct90	Pct95	Pct97.5	Pct99	Pct100
1	175	1	1	1	1.7	3.37143	4.94667	5.6	7	9	9.66667	10.5	11.95	14	14.5	15
2_3	152	4.55556	5.84102	6.30833	7	7.58095	8.29333	9.825	15.55	26.1667	36.26	41.35	54.45	56.675	63.49	70
4_6	151	5.22222	6.34375	7.45	8.43182	10.5	11.8333	13.7738	20.4	35	49	62	83.5	95.75	128	151
7_12	153	6.39286	7.44316	8.02684	9.22539	13.2154	15.9564	18.6667	31.6	54.6667	81.68	113.733	169.8	202.8	231.6	266
12	168	7.11111	9.43922	15.0241	20.3214	23.28	27.755	32.7909	65.5556	117.125	170.42	303.65	398.95	427.25	594.82	637
